# Supplementary material for: The Preclinical Natural History of Serous Ovarian Cancer: Defining the Target for Early Detection
Source: PLoS Med. 2009 Jul 28;6(7):e1000114. doi: 10.1371/journal.pmed.1000114 (PMC2711307; doi:10.1371/journal.pmed.1000114)
Supplement: Table S2 — Summary of studies used to estimate incidence of serous ovarian cancer in BRCA1 women. (0.04 MB XLS) [file pmed.1000114.s011.xls]

## Sheet: Table S2
Summary of studies used to estimate incidence of serous ovarian cancer in BRCA1 women.
Study #	Study Citation	Study Type	Genotype	Incidence OvCa	# at-risk patients	Woman-yrs at risk	# cancers	Mean FU (years)	% w/ BRCA1 mutations	# w/ BRCA1 mutations	Total patients	Mean age during surveillance	Mean age at enrollment	Age calculation notes	Notes
1	Rebbeck, 2002	Retrospective	BRCA1 or 2	0.0225716	292	2569.6	58	8.8	0.821918	240	292	45.3	40.9	age at enrollment + average time since enrollment (mean FU/2)	Many probably genotyped after diagnosis of ovarian cancer, so may overestimate incidence and can't be used for prevalence. Apparently prospective identification of mutations in the incidence (no prophylactic surgery) control group. Not broken down by genotype.
2	Kauff, 2002	Prospective	BRCA1 or 2	0.0359712	72	139	5	1.93056	0.666667	48	72	46.4653	45.5		Total Woman-Years taken from text. Patient population overlaps extensively, but in an inadequately documented way, with Scheuer.
3	Scheuer, 2002	Prospective	BRCA1 or 2	0.032	89	221	5	2.48315	0.669528	156	233	48.0416	46.8		BRCA1/2 status not given for 89 studied so calculate % BRCA1 of entire study cohort; 89 followed + 144 patientsexcluded because already had PBSO for total 233; Total Woman-Years taken from text; incidence is quoted from text "32 per 1000 Woman-Years" - discrepancy from calculated 2.3% is apparently due to the fact that the 221 Woman-Years of follow-up of women with intact ovaries was in relation …
4	Liede, 2002	Prospective	BRCA1	0.031362	31	223.2	7	7.2	1	31	31	48.4	44.8		10 of 31 BRCA1 patients had PO.
5	Finch, 2006	Prospective	BRCA1	0.0136664	911	2122	29	2.32931	1	911	911	46.7266	45.1 no OO; 46.3 OO		Total Woman-Years taken from text.
5	Finch, 2006	Prospective	BRCA2	0.00297915	344	1007	3	2.92733	0	0	344	47.0256	45.1 no OO; 46.3 OO	weighted average of # patients * age at enrollment + average time since enrollment (mean FU/2)	Total Woman-Years taken from text.
Summary
4,5		Prospective	BRCA1	0.0153505	942	2345.2	36	2.4896	1	942	942	46.8858	45.5438
2-5		Prospective	BRCA1+BRCA1/2	0.0123139	1375	3573.2	44	2.59869	0.722844	1098	1519	46.9967
1-5		Prospective+Retrospective	BRCA1+BRCA1/2	0.0166048	1667	6142.8	102	3.68494	0.738818	1338	1811	46.2869
Citations
1	Rebbeck TR, Lynch HT, Neuhausen SL, Narod SA, Van't Veer L, et al. (2002) Prophylactic oophorectomy in carriers of BRCA1 or BRCA2 mutations. N Engl J Med 346: 1616-1622.
2	Kauff ND, Satagopan JM, Robson ME, Scheuer L, Hensley M, et al. (2002) Risk-reducing salpingo-oophorectomy in women with a BRCA1 or BRCA2 mutation. N Engl J Med 346: 1609-1615.
3	Scheuer L, Kauff N, Robson M, Kelly B, Barakat R, et al. (2002) Outcome of preventive surgery and screening for breast and ovarian cancer in BRCA mutation carriers. J Clin Oncol. 20(5):1260-8
4	Liede A, Karlan BY, Baldwin RL, Platt LD, Kuperstein G, et al. (2002) Cancer incidence in a population of Jewish women at risk of ovarian cancer. J Clin Oncol 20: 1570-1577.
5	Finch A, Beiner M, Lubinski J, Lynch HT, Moller P, et al. (2006) Salpingo-oophorectomy and the risk of ovarian, fallopian tube, and peritoneal cancers in women with a BRCA1 or BRCA2 Mutation. Jama 296: 185-192.
Notes
When mean age at entry not given separately for BRCA1 and 2, they were assumed to be the same.
