# Supplementary material for: The Preclinical Natural History of Serous Ovarian Cancer: Defining the Target for Early Detection
Source: PLoS Med. 2009 Jul 28;6(7):e1000114. doi: 10.1371/journal.pmed.1000114 (PMC2711307; doi:10.1371/journal.pmed.1000114)
Supplement: Table S3 — Summary of tumors used for modeling distribution of sizes at diagnosis in a closely monitored population. (0.02 MB XLS) [file pmed.1000114.s012.xls]

## Sheet: Table S4
Summary of tumors used for modeling distribution of sizes at diagnosis in a closely-monitored population.
Citation: van Nagell JR, et al. (2007) Ovarian cancer screening with annual transvaginal sonography: findings of 25,000 women screened. Cancer 109: 1887-1896.
Study Description: 25000 women screened by TVUS, average of 4.8 screens each. Population not well defined vis a vis risk. Rescreening of women with abnormal scans but this number is not provided (so bias toward multiple scans of women with abnormal earlier scan).
Summary of Putative Serous Cancers Detected*
	Total	Stage distribution
Prevalence screen	8	3 stage I, 2 stage II, 3 stage III
Incidence screen	10	2 stage I, 5 stage II, 1 stage III (+ 2 "primary peritoneal"- Stage III)
Interval clinical cancers	9	2 stage II, 7 stage III
Total	27	5 stage I, 9 stage II, 11 stage III (+2 peritoneal stage III)
*Tumor histology was not consistently defined. We assumed that HG adenocarcinoma, papillary adenocarcinoma and serous cystadenocarcinoma should be called serous.
Nominal Histology	Stage	Volume (cm3)	Equivalent Sphere Diameter (cm)
Prevalence Screen - Putative Serous Cancers
adenocarcinoma, Gr1	1	164	6.79123
adenocarcinoma, Gr3	1	51	4.60105
papillary serous adenocarcinoma, Gr 1	1	27	3.7221
adenocarcinoma, Gr3	2	16	3.12637
adenocarcinoma, Gr3	2	326	8.53899
adenocarcinoma, Gr3	3	154	6.65029
papillary serous carcinoma, Gr 2	3	87	5.49761
adenocarcinoma, Gr3	3	313	8.42394
Incidence screen - Putative Serous Cancers
serous cystadenocarcinoma Gr3	1	27	3.7221
adenocarcinoma, Gr3	1	35	4.05842
papillary serous carcinoma, Gr 2	2	90	5.56008
serous cystadenocarcinoma Gr3	2	129	6.26898
adenocarcinoma, Gr3	2	20	3.36778
adenocarcinoma, Gr3	2	28	3.7675
adenocarcinoma, Gr3	2	279	8.10716
adenocarcinoma, Gr3	3	335	8.61685
primary peritoneal	3	NS	NS
primary peritoneal	3	NS	NS
Interval screen - Cancers diagnosed within 12 months of negative screen
Not specified	2	NS	NS
Not specified	3	NS	NS
Not specified	3	NS	NS
Not specified	2	NS	NS
Not specified	3	NS	NS
Not specified	3	NS	NS
Not specified	3	NS	NS
Not specified	3	NS	NS
Not specified	3	NS	NS
Note: 7 patients had poorly differentiated tumors and 2 had moderately differentiated tumors
NS=Not specified
