# Supplementary material for: The Preclinical Natural History of Serous Ovarian Cancer: Defining the Target for Early Detection
Source: PLoS Med. 2009 Jul 28;6(7):e1000114. doi: 10.1371/journal.pmed.1000114 (PMC2711307; doi:10.1371/journal.pmed.1000114)
Supplement: Table S4 — Comparison of occult tumor characteristics in BRCA1 women versus all high-risk women. (0.02 MB XLS) [file pmed.1000114.s013.xls]

## Sheet: Table S3
Comparison of occult tumor characteristics in BRCA1 women versus all high-risk women.
	BRCA1 only	All High-Risk
Duration of preclinical period *a
Total (years)	5.1 (3.2-8.1)	5.4 (3.6-8.1)
Early Stage (years)	4.3 (2.6-6.9)	4.3 (2.8-6.6)
Advanced Stage (years)	0.8 (0.4-1.9)	1.1 (0.5-2.0)
Size distribution of (non-advanced) occult tumours *b
Tumor Diameter (mm)	3.0 (2.5-4.4)	3.0 (2.5-4.0)
Location of occult tumors *b
Fallopian Tubes (FT)	22 (59%)	34 (65%)
Ovaries	9 (24%)	9 (17%)
FT + Ovaries	4 (11%)	6 (12%)
Peritoneal	2 (5%)	3 (6%)
TOTAL	37	52
a =Median (95% CI)
b =Number (% of total)
