# Supplementary material for: The Preclinical Natural History of Serous Ovarian Cancer: Defining the Target for Early Detection
Source: PLoS Med. 2009 Jul 28;6(7):e1000114. doi: 10.1371/journal.pmed.1000114 (PMC2711307; doi:10.1371/journal.pmed.1000114)
Supplement: Text S5 — R program for calculating probability distributions and CIs for prevalence, incidence, and duration of occult period and stages. This is the same as Text S1, except it runs faster at the expense of a small reduction in the precision of the estimates. Note that the graphs used in Figure S1 were produced using Text S1. (0.08 MB DOC) [file pmed.1000114.s018.doc]

#This program calculates the probability distributions for incidence, prevalence, duration of the occult period and stage-specific duration of occult period, using a Bayesian strategy in which we assume the that the prior distribution over the relevant interval is uniform and the ask what is the probability of observing the number of cases (eg., incident cancers, occult cancers) given a binomial distribution with each of 10000 mean values spanning the interval in question.  Then we weight each of those mean values by their probability to get the relative probablity that the observed values were sampled from a distribution centered on that mean value. In this case we're evaluating a model in which only half of the early stage tumors are fated to ever become clinically significant.  Note that actually I reduced the number of CIS and stage I tumors by 48% rather than 50%, since the total was an odd number.

incidence<-matrix(nrow=10000,ncol=2)
prevalence<-matrix(nrow=10000,ncol=2)
earlyprev<-matrix(nrow=10000,ncol=2)
early1prev<-matrix(nrow=10000,ncol=2)
CISprev<-matrix(nrow=10000,ncol=2)
Stage1prev<-matrix(nrow=10000,ncol=2)
Stage2prev<-matrix(nrow=10000,ncol=2)
Stage3prev<-matrix(nrow=10000,ncol=2)
Stage34prev<-matrix(nrow=10000,ncol=2)
growerspct<-matrix(nrow=10000,ncol=2)
dincidence<-matrix(nrow=10000,ncol=2)
dprevalence<-matrix(nrow=10000,ncol=2)
dgrowerspct<-matrix(nrow=10000,ncol=2)
dearlyprev<-matrix(nrow=10000,ncol=2)
dearly1prev<-matrix(nrow=10000,ncol=2)
dStage2prev<-matrix(nrow=10000,ncol=2)
dStage34prev<-matrix(nrow=10000,ncol=2)
woopct<-vector(mode="numeric",length=10000)
woo<-vector(mode="numeric",length=10000)
woo1pct<-vector(mode="numeric",length=10000)
woo1<-vector(mode="numeric",length=10000)
CISwoopct<-vector(mode="numeric",length=10000)
CISwoo<-vector(mode="numeric",length=10000)
Stage1woopct<-vector(mode="numeric",length=10000)
Stage1woo<-vector(mode="numeric",length=10000)
Stage2woopct<-vector(mode="numeric",length=10000)
Stage2woo<-vector(mode="numeric",length=10000)
Stage3woopct<-vector(mode="numeric",length=10000)
Stage3woo<-vector(mode="numeric",length=10000)
Stage34woopct<-vector(mode="numeric",length=10000)
Stage34woo<-vector(mode="numeric",length=10000)
incsample<-vector(mode="numeric",length=10000)
prevsample<-vector(mode="numeric",length=10000)
durationsample<-vector(mode="numeric",length=10000)
growersample<-vector(mode="numeric",length=10000)
#provide observed values for calculating incidence and prevalence and early/late stage distribution.  These are taken from the analysis of the literature described in the paper.
womanyears<-2345
incidentcancers<-36
PBSOs<-406 #number of PBSOs suitable for prevalence estimate in BRCA1 carriers
occultcancers<-32 #number of occult cancers found in the PBSOs suitable for prevalence estimate, in BRCA1 carriers.
#Note the sample of PBSOs used to figure the stage distribution includes some that were excluded from prevalence estimate because of poorly specified denominator.  
alloccult<-37 #total number of occult cancers discoved by PBSO in BRCA1 carriers - note this sample of PBSOs includes some that were excluded from prevalence estimate because of poorly specified denominator.  
Allinvasive<-28
CIS<-5
Stage1<-8
Stage2<-3
Stage3<-5
Stage4<-1
Stage34<-Stage3+Stage4
Allinvasive<-Stage1+Stage2+Stage3+Stage4
allstage<-CIS+Stage1+Stage2+Stage3+Stage4#total number of occult cancers discoved by PBSO in BRCA1 carriers that are fated to become clinically evident (note that this number is less than the total number of occult cancers overall (alloccult), since in this model only about half of the early cancers ever progress to a clinically significant stage) - note this sample of PBSOs includes some that were excluded from prevalence estimate because of poorly specified denominator.  
for (i in 1:10000)
#if the true incidence (probability of a cancer developing per woman-year) were incidence[i,1], the probability that one would diagnose 36 or fewer cancers in 2345 women-years is incidence[i,2].  The range of values evaluated for the true incidence was chosen to bracket the 99.99% confidence interval.
{
incidence[i,1]<-0.7+2*i/10000
incidence[i,2]<-pbinom(incidentcancers,womanyears+1,0.007+2*i/1000000)
#if the true prevalence (probability of an occult cancer being detected per PBSO) were prevalence[i,1], the probability that one would detect 32 or fewer cancers in 406 PBSOs is prevalence[i,2],  The range of values evaluated for the true prevalence was chosen to bracket the 99.99% confidence interval.
prevalence[i,1]<-3.6+10*i/10000
prevalence[i,2]<-pbinom(occultcancers,PBSOs+1,0.036+10*i/1000000)
#if the true percentage of occult tumors that are early stage during the occult period (probability of an occult cancer being CIS, stage I or stage II when detected by PBSO) were earlyprev[i,1], the probability that one would detect 31 or fewer early cancers among 37 cancers found by PBSOs is earlyprev[i,2],  The range of values evaluated for the true probability of being discovered while early was chosen to bracket the 99.99% confidence interval.
earlyprev[i,1]<-40+60*i/10000
earlyprev[i,2]<-pbinom(CIS+Stage1+Stage2,allstage+1,0.4+60*i/1000000)
growerspct[i,1]<-35+60*i/10000
growerspct[i,2]<-pbinom(allstage,alloccult+1,0.35+60*i/1000000)
early1prev[i,1]<-27+60*i/10000
early1prev[i,2]<-pbinom(CIS+Stage1,allstage+1,0.27+60*i/1000000)
Stage2prev[i,1]<-50*i/10000
Stage2prev[i,2]<-pbinom(Stage2,allstage+1,50*i/1000000)
Stage34prev[i,1]<-5+60*i/10000
Stage34prev[i,2]<-pbinom(Stage34,allstage+1,0.05+60*i/1000000)
}
quartz()
plot(incidence,type="l",lwd=1,xlab="incidence (%)",ylab="probability",main="Probability that serous cancer incidence
in BRCA1 carriers is greater than X")
quartz()
plot(prevalence,type="l",lwd=1,xlab="prevalence (%)",ylab="probability",main="Probability that serous cancer prevalence
in BRCA1carriers is greater than X")
quartz()
plot(earlyprev,type="l",lwd=1,xlab="percent stage CIS,I or II",ylab="probability",main="Probability that the % of occult cancers
in BRCA1 carriers that are still early stage is greater than X")
quartz()
plot(early1prev,type="l",lwd=1,xlab="percent CIS + Stage I",ylab="probability",main="Probability that the % of occult cancers
in BRCA1 carriers that are CIS or Stage I is greater than X")
quartz()
plot(growerspct,type="l",lwd=1,xlab="percent clinically significant",ylab="probability",main="Probability that the % of occult cancers
in BRCA1 carriers that will be clinically 
significant is greater than X")
quartz()
plot(Stage2prev,type="l",lwd=1,xlab="percent stage II",ylab="probability",main="Probability that the % of occult cancers
in BRCA1 carriers that are Stage II is greater than X")
quartz()
plot(Stage34prev,type="l",lwd=1,xlab="percent stage IV",ylab="probability",main="Probability that the % of occult cancers
in BRCA1 carriers that are Stage III or IV is greater than X")
for (i in 1:10000)
{
dincidence[i,1]<-0.7+2*i/10000
dincidence[i,2]<-dbinom(incidentcancers,womanyears+1,0.007+2*i/1000000)
dprevalence[i,1]<-3.6+10*i/10000
dprevalence[i,2]<-dbinom(occultcancers,PBSOs+1,0.036+10*i/1000000)
dgrowerspct[i,1]<-40+60*i/10000
dgrowerspct[i,2]<-dbinom(allstage,alloccult+1,0.4+60*i/1000000)
dearlyprev[i,1]<-40+60*i/10000
dearlyprev[i,2]<-dbinom(CIS+Stage1+Stage2,allstage+1,0.4+60*i/1000000)
dearly1prev[i,1]<-27+60*i/10000
dearly1prev[i,2]<-dbinom(CIS+Stage1,allstage+1,0.27+60*i/1000000)
dStage2prev[i,1]<-50*i/10000
dStage2prev[i,2]<-dbinom(Stage2,allstage+1,50*i/1000000)
dStage34prev[i,1]<-5+60*i/10000
dStage34prev[i,2]<-dbinom(Stage34,allstage+1,0.05+60*i/1000000)
}
quartz()
plot(dincidence,type="l",lwd=1,xlab="Incidence",ylab="Relative Probability",main="probability density of serous cancer 
incidence in BRCA1 carriers")
quartz()
plot(dprevalence,type="l",lwd=1,xlab="Prevalence",ylab="Relative Probability",main="probability density of serous cancer 
prevalence in BRCA1 carriers")
quartz()
plot(dearlyprev,type="l",lwd=1,xlab="Percent stage CIS,I or II",ylab="Relative Probability",main="probability density of % early stage
in BRCA1 carriers")
quartz()
plot(dgrowerspct,type="l",lwd=1,xlab="Percent clinically significant",ylab="Relative Probability",main="probability density of % clinically
significant in BRCA1 carriers")
quartz()
plot(dearly1prev,type="l",lwd=1,xlab="Percent CIS + Stage I",ylab="Relative Probability",main="probability density of % CIS + Stage I
in BRCA1 carriers")
quartz()
plot(dStage2prev,type="l",lwd=1,xlab="Percent Stage II",ylab="Relative Probability",main="probability density of % Stage II
in BRCA1 carriers")
quartz()
plot(dStage34prev,type="l",lwd=1,xlab="Percent Stage III & IV",ylab="Relative Probability",main="probability density of % Stage III & IV combined
in BRCA1 carriers")
irand10000<-runif(10000,min=0,max=1)
prand10000<-runif(10000,min=0,max=1)
erand10000<-runif(10000,min=0,max=1)
e1rand10000<-runif(10000,min=0,max=1)
growerrand10000<-runif(10000,min=0,max=1)
Stage1rand10000<-runif(10000,min=0,max=1)
Stage2rand10000<-runif(10000,min=0,max=1)
Stage34rand10000<-runif(10000,min=0,max=1)
for (i in 1:10000)
for (j in 1:10000)
if (incidence[j,2]>irand10000[i])incsample[i]<-incidence[j,1] else break
#incidence:
summary(incsample,digits=2)
quantile(incsample,0.025)
quantile(incsample,0.975)
for (i in 1:10000)
for (j in 1:10000)
if (prevalence[j,2]>prand10000[i])prevsample[i]<-prevalence[j,1] else break
#prevalence:
summary(prevsample,digits=2)
quantile(prevsample,0.025)
quantile(prevsample,0.975)
for (i in 1:10000)
for (j in 1:10000)
if (growerspct[j,2]>growerrand10000[i])growersample[i]<-growerspct[j,1] else break
#Fraction of occult cancers that will ever become clinically significant:
summary(growersample,digits=2)
quantile(growersample,0.025)
quantile(growersample,0.975)
for (i in 1:10000)
for (j in 1:10000)
if (earlyprev[j,2]>erand10000[i])woopct[i]<-earlyprev[j,1] else break
#duration of early-stage (CIS, Stage I & Stage II) occult period - window of opportunity as a fraction of total occult period:
summary(woopct,digits=2)
quantile(woopct,0.025)
quantile(woopct,0.975)
for (i in 1:10000)
for (j in 1:10000)
if (early1prev[j,2]>e1rand10000[i])woo1pct[i]<-early1prev[j,1] else break
#duration of earliest-stage (CIS, Stage I) occult period - window of opportunity as a fraction of total occult period:
summary(woo1pct,digits=2)
quantile(woo1pct,0.025)
quantile(woo1pct,0.975)
durationsample<-prevsample*growersample/(incsample*100)
#duration of entire occult period for tumors that will become clinically significant:
summary(durationsample)
quantile(durationsample,0.025)
quantile(durationsample,0.975)
woo<-woopct*durationsample/100
#duration of early (CIS, Stage I & Stage II) occult period - window of opportunity:
summary(woo,digits=2)
quantile(woo,0.025)
quantile(woo,0.975)
woo1<-woo1pct*durationsample/100
#duration of earliest (CIS, Stage I) occult period:
summary(woo1,digits=2)
quantile(woo1,0.025)
quantile(woo1,0.975)
for (i in 1:10000)
for (j in 1:10000)
if (Stage2prev[j,2]>Stage2rand10000[i])Stage2woopct[i]<-Stage2prev[j,1] else break
#duration of Stage II occult period as a fraction of total occult period:
summary(Stage2woopct,digits=2)
quantile(Stage2woopct,0.025)
quantile(Stage2woopct,0.975)
Stage2woo<-Stage2woopct*durationsample/100
#duration of Stage II occult period as a fraction of total occult period:
summary(Stage2woo,digits=2)
quantile(Stage2woo,0.025)
quantile(Stage2woo,0.975)
for (i in 1:10000)
for (j in 1:10000)
if (Stage34prev[j,2]>Stage34rand10000[i])Stage34woopct[i]<-Stage34prev[j,1] else break
#duration of late (Stage III + Stage IV) occult period as a fraction of total occult period:
summary(Stage34woopct,digits=2)
quantile(Stage34woopct,0.025)
quantile(Stage34woopct,0.975)
Stage34woo<-Stage34woopct*durationsample/100
#duration of late (Stage III + Stage IV) occult period as a fraction of total occult period:
summary(Stage34woo,digits=2)
quantile(Stage34woo,0.025)
quantile(Stage34woo,0.975)
lateoccult<-(100-woopct)*durationsample/100
#duration of late (Stage III + Stage IV) occult period:
summary(lateoccult,digits=2)
quantile(lateoccult,0.025)
quantile(lateoccult,0.975)
library(lattice)
quartz()
densityplot(durationsample, type="l",xlab="Duration of occult period (years)", ylab="Relative Probability",main="Probability density plot of average duration of clinically significant serous cancer") 
quartz()
densityplot(woo, type="l",xlab="Years occult and CIS, Stage I or Stage II", ylab="Relative Probability",main="Probability density plot of average duration
of early-stage occult period in BRCA1 carriers", col="darkgreen")
quartz()
densityplot(woo1, type="l",xlab="Years occult and CIS or Stage I", ylab="Relative Probability",main="Probability density plot of average
duration of CIS + Stage I occult period
in BRCA1 carriers", col="magenta")
quartz()
densityplot(Stage2woo, type="l",xlab="Years occult and Stage II", ylab="Relative Probability",main="Probability density plot of average
duration of Stage II occult period
in BRCA1 carriers", col="purple")
quartz()
densityplot(Stage34woo, type="l",xlab="Years occult and Stage III or Stage IV", ylab="Relative Probability",main="Probability density plot of average
duration of Stage III & Stage IV occult period
in BRCA1 carriers", col="tomato")
